# Supplementary material for: Auxin-Glucose Conjugation Protects the Rice (Oryza sativa L.) Seedlings Against Hydroxyurea-Induced Phytotoxicity by Activating UDP-Glucosyltransferase Enzyme
Source: Front Plant Sci. 2022 Feb 16;12:767044. doi: 10.3389/fpls.2021.767044 (PMC8888425; doi:10.3389/fpls.2021.767044)
Supplement: Supplementary file 1 [file Table_1.XLSX]

## Sheet: Sheet1
Primers used in the qRT-PCR analysis
Gene	Primers
OsCDKA2	CAAGCACCGGCATACCAACG	CAGCCTGACGATGTTGCGATGCTG
OsCYCD3;1	CTCCTACCTCCAACCCCTCCTC	CCTCCAATCGGGCATCAGC
OsCYCA1;1	GTTTCGGTTGACGAGACGATGT	CGCTGCAAGGAACCTAGAACTG
OsE2F2	TAGAGAATCCCAGGACGCCA	TCAGAAGGCATTAGCAGCCC
OsKRP3	AGCGCCGGCGATTCGCAGAGAAGTAC	TGCAGACATGGGTGTGAGTTGAGTTGACAC
OsRbcL	CTTGGCAGCATTCCGAGTAA	ACAACGGGCTCGATGTGATA
OsPsaA	GCGAGCAAATAAAACACCTTTC	GTACCAGCTTAACGTGGGGAG
OsDVR	CGAGCCCAGGTTCATCAAGGTC	CCTCCCGATCTTGCCGAACTCC
OsRpoA	AAATCGTTGATACGGCACAA	ATTCACATTTCGAACAGGCA
OsRpoB	GCATTGTTGGAACTGGATTG	GCCGATGGGTAACTAAAGGA
OsRpoC1	TTGTGGGTCCTTCACTTTCA	TTCCCATACAATGGGTTCCT
OsSUT1	TGGCCTTACCTGGTTGTCTTG	GGGTCACCGTGGTAGATCTCA
OsSUT2	CAAGGAGGAGAGGTCACCGATA	TGCCTCTTATGAGTCGAATTGC
OsSWEET15	GCGGTGATCTGGTTCTTGTA	CACCAGTGGCTTCTTGCTC
OsTAA2	TGACGAAGTTTGTGGAGCTG	CGAAGAGGAGTGGTCATCGT
OsTAA4	CACGGCAAGGAGGACATCTT	TCCTCCCACTCGCATTTCAC
OsYUCCA	AGTGGCTCAAGAGCGATGAC	CATCTGCTTGCTGATGTCGT
OsYUCCA3	GTGAGAACGGGCTCTACTCGGTCG	GCTTATGCATGACCGATGAACACG
OsYUCCA6	CCATTCCCAGATGGTTGGAAGG	CATGTTGCGCCTCAAGATATTTG
OsPIN5B	GGGCAGCAGGAGAGGGTGATAG	GAATCGGCAGAGAGATCAATGT
OsRNRL1	GTTAGATGCTTCACTACACAG	GTACCATTGCCAACATGGCAAC
OsRNRS2	TCACATCGACTGCCATAGTAG	GGAACATCTTATGCTCAGAGAC
OsIAGT1	TGGACGAGTTCGTGGAGTTC	TCACATCTCCGACGCTGCAG
OsUGT90A1	AGATCTATGGCGGCGGCTGGTCA	GAATTCACTTATTTTGTGGGTTTCGGTG
OsCSLD4	CTCCCTCCTCTGGGTCTACA	TCAAGAAACTGAACTCGACACC
OsCesA4	GATGGGTGGTTTCCTCTCTC	AACGGTGCCCTCTCATAGTT
OsNPR2	GATGGCCAGAGTGCAATGAG	GGTGACAGAATCTTCCACTG
OsNPR3	TGAAAGTGGCACAGCAGAGG	GTGATAGCTTCCCTTTCTTG
OsWRKY45	AGGAGGAGGTGCTGAGCAG	AGACAACCTCGTCGTTCTTG
OsARF1	AGCCATCAGAATTACACCGC	ATGAACTAGCCAGTAGCCAC
OsARF4	AGACCGCATGCATCAATAGC	TCTGATTTGTTGGGCATCGG
OsARF5	CAGCAACTCCACTAATGACC	TCACCATCCAAGCTCATCTG
OsARF7	ACTACAGCGAACACAGGAAC	TATGGCCAGGTAGCATTCAG
OsARF8	ATCATGTCGGTCCAACATCC	GTCGGTTAGTATGGTAAGCC
OsIAA7	CTCACTGCTGGAGCAAAGGA	AACAAACATCCCCCATGGCA
OsGH3-1	CGGGAACAAGCAATGGAACA	CAGATCATCACCCTCTAGCTTCAA
OsGH3-5	GGTCGGCAAAATCTATGAAG	TGGAGGTCTTTCTCGGTGTT
OsUBQ1	AACCAGCTGAGGCCCAAGA	ACGATTGATTTAACCAGTCCATGA
